# Supplementary material for: Effects of Iodine Status and Vitamin A Level on Blood Pressure, Blood Glucose, and Blood Lipid Levels in Chinese Adults: A Cross-Sectional Study
Source: Nutrients. 2025 Dec 17;17(24):3948. doi: 10.3390/nu17243948 (PMC12735855; doi:10.3390/nu17243948)
Supplement: Supplementary file 1 [file nutrients-17-03948-s001.zip]

Archive with 1 entries (1 files):
- nutrients-3991918-supplementary.pdf
